# Supplementary material for: OsCSD2 and OsCSD3 Enhance Seed Storability by Modulating Antioxidant Enzymes and Abscisic Acid in Rice
Source: Plants (Basel). 2024 Jan 20;13(2):310. doi: 10.3390/plants13020310 (PMC10818270; doi:10.3390/plants13020310)
Supplement: Supplementary file 1 [file plants-13-00310-s001.zip]

Archive with 1 entries (1 files):
- plants-2829486-supplementary.pdf
